# Supplementary material for: Minimally Invasive Preclinical Monitoring of the Peritoneal Cavity Tumor Microenvironment
Source: Cancers (Basel). 2022 Mar 31;14(7):1775. doi: 10.3390/cancers14071775 (PMC8997523; doi:10.3390/cancers14071775)
Supplement: Supplementary file 1 [file cancers-14-01775-s001.zip]

Archive with 1 entries (1 files):
- cancers-1649336-supplementary.pdf
